# Supplementary material for: Apolipoprotein E and Alzheimer’s Disease in Italian Population: Systematic Review and Meta-Analysis
Source: Brain Sci. 2024 Sep 7;14(9):908. doi: 10.3390/brainsci14090908 (PMC11430190; doi:10.3390/brainsci14090908)
Supplement: Supplementary file 1 [file brainsci-14-00908-s001.zip]

Archive with 1 entries (1 files):
- brainsci-3181385-supplementary.pdf
